# Supplementary material for: Establishment and Validation of a 5 m6A RNA Methylation Regulatory Gene Prognostic Model in Low-Grade Glioma
Source: Front Genet. 2022 Feb 25;13:655169. doi: 10.3389/fgene.2022.655169 (PMC8914514; doi:10.3389/fgene.2022.655169)
Supplement: Supplementary file 2 [file DataSheet2.CSV]

	coef	exp(coef)	se(coef)	z	p
signature	0.9016	2.4635	0.1746	5.165	2.41E-07
WHO.grade	1.0466	2.8478	0.2414	4.335	1.46E-05
Gender	0.5413	1.7183	0.2183	2.479	0.01317
IDH.1 mutation	0.3212	1.3788	0.2638	1.218	0.22338
X1p19q_Codeletion_status	-1.124	0.325	0.3711	-3.029	0.00245
